# Supplementary material for: Planning Individual and Population-Based Interventions in Global Health: Applying the DEA-A Framework to Promote Behavioral, Emotional, and/or Cognitive Change among Stakeholders
Source: Int J Environ Res Public Health. 2024 Mar 21;21(3):378. doi: 10.3390/ijerph21030378 (PMC10970467; doi:10.3390/ijerph21030378)
Supplement: Supplementary file 1 [file ijerph-21-00378-s001.zip]

Archive with 3 entries (3 files):
- ijerph-2851680-supplementary/File S1_DEAA Illustrative Vignettes.pdf
- ijerph-2851680-supplementary/File S2_Step 1 DEAA Functional Ecosystem Analysis Grid.pub
- ijerph-2851680-supplementary/File S3_Step2 DEAA Matrix of Change Objectives.xlsx
